# Supplementary material for: Dietary Pineapple Pomace Complex Improves Growth Performance and Reduces Fecal Odor in Weaned Piglets by Modulating Fecal Microbiota, SCFAs, and Indoles
Source: Animals (Basel). 2025 Dec 15;15(24):3600. doi: 10.3390/ani15243600 (PMC12729931; doi:10.3390/ani15243600)
Supplement: Supplementary file 1 [file animals-15-03600-s001.zip]

Archive with 1 entries (1 files):
- Supplementary Material S1.pdf
